# Supplementary material for: Bio-Impedance Spectroscopy of Retained Cells Using a Micro-Perforated Sensing Membrane Filtrating Whole Blood Samples under High Flowrate
Source: Biosensors (Basel). 2023 Nov 22;13(12):996. doi: 10.3390/bios13120996 (PMC10741909; doi:10.3390/bios13120996)
Supplement: Supplementary file 1 [file biosensors-13-00996-s001.zip]

Archive with 1 entries (1 files):
- biosensors-2674382-supplementary.pdf
